# Supplementary material for: Association Between Regional Cardiac Radiation Dose and Magnetic Resonance Imaging Myocardial Contractility Parameters: A Prospective Pilot Study
Source: Tomography. 2026 May 12;12(5):70. doi: 10.3390/tomography12050070 (PMC13210886; doi:10.3390/tomography12050070)
Supplement: Supplementary file 1 [file tomography-12-00070-s001.zip]

Archive with 1 entries (1 files):
- tomography-4183315-supplementary.pdf
